# Supplementary material for: A LuxR‐type regulator, AcrR, regulates flagellar assembly and contributes to virulence, motility, biofilm formation, and growth ability of Acidovorax citrulli
Source: Mol Plant Pathol. 2020 Jan 14;21(4):489–501. doi: 10.1111/mpp.12910 (PMC7060138; doi:10.1111/mpp.12910)
Supplement: Supplementary file 2 — TABLE S1 Differentially expressed genes between the Acidovorax citrulli acrR mutant strain and its wild‐type strain Aac‐5 [file MPP-21-489-s002.xlsx]

## Sheet: Sheet1
Table S1. Differentially expressed genes between the Acidovorax citrulli acrR mutant strain and its wild-type strain Aac-5.
Locus_tag AAC00-1:Locus_tag according to Genbank accession CP000512.1.
LogFC: log fold-change
PValue: p value
FDR: false discovery rate
Highly/Lowly: Highly/Lowly expressed
Annotation: Gene annotations according to Genbank accession CP000512.1.
* Cells filled with numbers indicate that the differetially expressed gene was not found in the Genbank accession CP000512.1, and numbers represent the location of the gene in Genbank accession CP000512.1.
** No hits were found in the BLASTn search against nr database.
Locus_tag AAC00-1	logFC	PValue	FDR	Highly/Lowly	Annotation
Aave_4383	4.67662	2e-27	4.69e-24	Highly	flagellar biosynthetic protein FliR
Aave_3510	4.25539	1.54e-07	1.2e-05	Highly	acetyl/propionyl-CoA carboxylase subunit alpha
Aave_0628	2.87199	1.08e-10	2.02e-08	Highly	molecular chaperone Hsp70
4756992-4757348*	2.839	8.81e-06	0.000342	Highly	No hits found**
Aave_1885	2.78213	1.35e-10	2.27e-08	Highly	ribosome maturation factor RimM
Aave_3586	2.75002	1.29e-11	3.04e-09	Highly	transcription elongation factor GreB
Aave_2612	2.72053	1.28e-10	2.23e-08	Highly	transcription elongation factor GreA
Aave_1866	2.70732	2.66e-08	2.84e-06	Highly	membrane protein
Aave_0139	2.6655	6.08e-05	0.00177	Highly	7-cyano-7-deazaguanine synthase
4755558-4756157	2.62987	2.49e-07	1.86e-05	Highly	No hits found
2345473-2345943	2.60644	2.28e-10	3.7e-08	Highly	No hits found
Aave_1142	2.58036	1.35e-07	1.13e-05	Highly	BMP family ABC transporter substrate-binding protein
Aave_4051	2.57349	5.54e-09	7.23e-07	Highly	hypothetical protein
Aave_1886	2.39402	1.42e-07	1.17e-05	Highly	tRNA (guanosine(37)-N1)-methyltransferase TrmD
3609770-3610279	2.38235	1.02e-08	1.25e-06	Highly	No hits found
Aave_2613	2.38225	5.31e-07	3.56e-05	Highly	hypothetical protein
4756323-4756886	2.32286	8.54e-09	1.08e-06	Highly	No hits found
Aave_1232	2.30273	1.38e-08	1.62e-06	Highly	replicative DNA helicase
c4161052-4161474	2.27771	6.38e-06	0.000267	Highly	No hits found
Aave_3385	2.26226	8.85e-08	7.7e-06	Highly	ribosome maturation factor
Aave_0624	2.24444	1.63e-08	1.82e-06	Highly	30S ribosomal protein S11
Aave_0623	2.24436	1.34e-08	1.62e-06	Highly	30S ribosomal protein S13
Aave_0281	2.22458	2.45e-06	0.000122	Highly	anion transporter
Aave_0627	2.2116	3.94e-08	3.77e-06	Highly	50S ribosomal protein L1
2344993-2345463	2.20685	3.05e-08	3.11e-06	Highly	No hits found
Aave_2951	2.18531	2.79e-08	2.91e-06	Highly	peptidyl-prolyl cis-trans isomerase
Aave_4529	2.18146	6.34e-06	0.000267	Highly	hypothetical protein
Aave_1824	2.17542	4.02e-08	3.77e-06	Highly	elongation factor Ts
Aave_1884	2.17303	0.000502	0.00924	Highly	30S ribosomal protein S16
Aave_4053	2.16587	3.36e-08	3.36e-06	Highly	50S ribosomal protein L13
Aave_4081	2.15218	2.05e-08	2.24e-06	Highly	cell shape determination protein CcmA
Aave_1825	2.14946	7.32e-08	6.49e-06	Highly	UMP kinase
Aave_2899	2.1402	2.35e-05	0.00077	Highly	hypothetical protein
Aave_3109	2.13243	6.16e-07	4.08e-05	Highly	CDP-diacylglycerol-serine O-phosphatidyltransferase
Aave_1154	2.11967	2.28e-05	0.000753	Highly	FAD-dependent oxidoreductase
675210-675323	2.11423	1.44e-05	0.000497	Highly	No hits found
Aave_1193	2.0847	1.12e-07	9.6e-06	Highly	elongation factor 4
Aave_0615	2.0706	2.06e-07	1.56e-05	Highly	30S ribosomal protein S8
Aave_0608	2.05552	1.93e-06	0.000104	Highly	membrane protein
2346111-2347229	2.05027	1.53e-07	1.2e-05	Highly	No hits found
Aave_4528	2.04992	1.13e-06	6.82e-05	Highly	16S rRNA (cytosine(967)-C(5))-methyltransferase
Aave_4682	2.0455	8.98e-07	5.7e-05	Highly	hypothetical protein
Aave_2853	2.02575	1.11e-06	6.78e-05	Highly	integration host factor subunit alpha
Aave_4052	2.02435	3.83e-07	2.68e-05	Highly	30S ribosomal protein S9
Aave_1194	2.0171	2.85e-07	2.03e-05	Highly	S26 family signal peptidase
Aave_1876	1.99995	0.000748	0.0129	Highly	ABC transporter ATP-binding protein
Aave_0345	1.99415	0.000184	0.0042	Highly	50S ribosomal protein L16
Aave_3611	1.98839	4.13e-07	2.85e-05	Highly	50S ribosomal protein L25/general stress protein Ctc
Aave_0626	1.9844	3.44e-06	0.000161	Highly	DNA-directed RNA polymerase subunit alpha
Aave_0953	1.97397	1.3e-06	7.62e-05	Highly	UDP-N-acetylglucosamine 2-epimerase (non-hydrolyzing)
Aave_3428	1.97388	1.22e-06	7.23e-05	Highly	50S ribosomal protein L28
Aave_4384	1.97054	2.17e-06	0.000112	Highly	flagellar biosynthesis protein FliQ
Aave_0619	1.96988	5.24e-06	0.00023	Highly	50S ribosomal protein L30
Aave_1011	1.95332	0.000241	0.00521	Highly	amino acid ABC transporter permease
Aave_0347	1.9499	0.000136	0.00333	Highly	30S ribosomal protein S17
Aave_0605 Aave_0606 Aave_0607	1.93224	0.00133	0.0205	Highly	ABC transporter ATP-binding protein ABC transporter permease sugar ABC transporter permease
Aave_2051	1.9294	3.73e-05	0.00115	Highly	enoyl-[acyl-carrier-protein] reductase
Aave_1888	1.9286	1.85e-05	0.000625	Highly	coenzyme A pyrophosphatase
4757696-4758310	1.91848	0.000125	0.00311	Highly	No hits found
3608849-3609769	1.9113	1.03e-06	6.39e-05	Highly	No hits found
c5221698-5223368	1.90766	1.17e-05	0.000415	Highly	No hits found
Aave_3429	1.90477	4.32e-06	0.000199	Highly	50S ribosomal protein L33
Aave_0117	1.90374	9.35e-07	5.86e-05	Highly	peptidase M48
Aave_1857	1.90305	7.14e-05	0.00198	Highly	hypothetical protein
Aave_3380	1.89767	1.47e-06	8.43e-05	Highly	GTP-binding protein TypA
Aave_0606	1.89512	0.000316	0.00645	Highly	ABC transporter permease
Aave_1877	1.88942	2.5e-06	0.000122	Highly	ABC transporter ATP-binding protein
Aave_4533	1.88107	2.05e-06	0.000108	Highly	50S ribosomal protein L10
Aave_0611	1.87932	0.000492	0.00917	Highly	50S ribosomal protein L14
Aave_1878	1.87666	2.54e-06	0.000123	Highly	ABC transporter ATP-binding protein
Aave_0609	1.87323	1.55e-06	8.47e-05	Highly	ABC transporter substrate-binding protein
Aave_3094	1.86817	2.64e-06	0.000127	Highly	membrane protein
Aave_3142	1.8537	4.32e-05	0.0013	Highly	ABC transporter permease
Aave_0616	1.8427	3.06e-06	0.000145	Highly	50S ribosomal protein L6
Aave_0618	1.84064	0.000324	0.00657	Highly	30S ribosomal protein S5
Aave_0614	1.83785	5.09e-06	0.000225	Highly	30S ribosomal protein S14
Aave_0314	1.8306	1.08e-05	0.000394	Highly	hemerythrin
Aave_0651	1.81589	0.000276	0.00585	Highly	methyltransferase
Aave_1167	1.80463	8.48e-06	0.000335	Highly	30S ribosomal protein S20
Aave_0346	1.79957	0.000256	0.00547	Highly	50S ribosomal protein L29
Aave_4532	1.79782	7.39e-05	0.00201	Highly	50S ribosomal protein L7/L12
Aave_0336	1.78774	0.0028	0.0361	Highly	elongation factor Tu
Aave_0333	1.78587	5.55e-06	0.000237	Highly	30S ribosomal protein S12
Aave_0338	1.78501	4.87e-06	0.000222	Highly	50S ribosomal protein L3
Aave_3693	1.78161	8.63e-06	0.000338	Highly	glutathione S-transferase
Aave_1182	1.76536	1.29e-05	0.000454	Highly	phosphate acyltransferase
Aave_4143	1.75351	9.05e-06	0.000348	Highly	SAM-dependent methyltransferase
Aave_4145	1.75341	1e-05	0.000374	Highly	ABC transporter ATP-binding protein
Aave_4469	1.75082	0.00113	0.0182	Highly	uroporphyrinogen decarboxylase
Aave_0620	1.74769	0.00163	0.0241	Highly	50S ribosomal protein L15
Aave_0625	1.7439	0.000891	0.0149	Highly	30S ribosomal protein S4
Aave_2214	1.74282	5.03e-05	0.00149	Highly	U32 family peptidase
Aave_0342	1.74231	3.13e-05	0.000993	Highly	30S ribosomal protein S19
Aave_0617	1.73863	1.33e-05	0.000465	Highly	50S ribosomal protein L18
Aave_1230	1.73523	1.05e-05	0.000387	Highly	30S ribosomal protein S18
Aave_1826	1.73118	1.11e-05	0.000401	Highly	ribosome-recycling factor
Aave_0344	1.72785	0.00218	0.0308	Highly	30S ribosomal protein S3
Aave_4537	1.72508	1.47e-05	0.000504	Highly	preprotein translocase subunit SecE
Aave_3675	1.72242	8.46e-06	0.000335	Highly	50S ribosomal protein L21
Aave_1011	1.72174	0.000303	0.00624	Highly	amino acid ABC transporter permease
Aave_0343	1.70857	0.00116	0.0183	Highly	50S ribosomal protein L22
Aave_2854	1.70815	1.08e-05	0.000394	Highly	phenylalanine--tRNA ligase subunit beta
Aave_1437	1.69876	3.7e-05	0.00115	Highly	hypothetical protein
Aave_2091	1.69117	2.62e-05	0.000844	Highly	aspartyl-tRNA amidotransferase subunit B
Aave_0610	1.68911	2.48e-05	0.000809	Highly	FAD-dependent oxidoreductase
Aave_0621	1.68577	0.000331	0.00664	Highly	preprotein translocase subunit SecY
Aave_1887	1.68493	1.51e-05	0.000514	Highly	50S ribosomal protein L19
Aave_0339 Aave_0340	1.68385	0.000884	0.0149	Highly	50S ribosomal protein L4 50S ribosomal protein L23
Aave_1010	1.68011	3.09e-05	0.000988	Highly	amino acid ABC transporter substrate-binding protein
Aave_0655	1.66039	0.000502	0.00924	Highly	MFS transporter
4812672-4813256	1.6453	0.000334	0.00665	Highly	No hits found
Aave_3380	1.64345	0.000156	0.00366	Highly	GTP-binding protein TypA
AAVE_RS06160	1.63993	8.93e-05	0.00233	Highly	N-acetyltransferase
Aave_1867	1.63809	0.00113	0.0182	Highly	Bcr/CflA family drug resistance efflux transporter
Aave_4080	1.63376	0.000225	0.00493	Highly	acyl-CoA thioesterase
Aave_0021	1.62742	3.86e-05	0.00118	Highly	phospho-2-dehydro-3-deoxyheptonate aldolase
Aave_1231	1.61459	0.00042	0.00804	Highly	50S ribosomal protein L9
Aave_2852	1.61254	7.37e-05	0.00201	Highly	MerR family transcriptional regulator
Aave_2855	1.61169	3.39e-05	0.00107	Highly	phenylalanine--tRNA ligase subunit alpha
Aave_3752	1.60891	0.00322	0.0408	Highly	Rhs element Vgr protein
Aave_4143	1.59988	7.9e-05	0.00211	Highly	SAM-dependent methyltransferase
Aave_1734	1.59529	0.000183	0.0042	Highly	phage integrase
Aave_3144	1.59315	0.00253	0.0334	Highly	AsnC family transcriptional regulator
Aave_1258	1.59289	0.000155	0.00365	Highly	30S ribosomal protein S15
Aave_1833	1.59035	0.000187	0.00425	Highly	UDP-3-O-(3-hydroxymyristoyl)glucosamine N-acyltransferase
Aave_1648	1.58535	6.14e-05	0.00178	Highly	elongation factor P
Aave_1842	1.57911	0.000993	0.0164	Highly	LysR family transcriptional regulator
Aave_0613	1.5759	5.99e-05	0.00176	Highly	50S ribosomal protein L5
Aave_0339 Aave_0340	1.56241	0.000726	0.0127	Highly	50S ribosomal protein L4 50S ribosomal protein L23
Aave_1667	1.55615	0.000117	0.00294	Highly	integrase
Aave_4535	1.54452	7.32e-05	0.00201	Highly	50S ribosomal protein L11
Aave_3674	1.54218	0.0001	0.00259	Highly	50S ribosomal protein L27
c4161748-4162185	1.54185	0.000209	0.0046	Highly	No hits found
Aave_3381	1.53718	0.000153	0.00363	Highly	tRNA pseudouridine(55) synthase TruB
Aave_1875	1.53626	0.00014	0.00341	Highly	branched-chain amino acid ABC transporter permease
Aave_3383	1.53309	6.44e-05	0.00183	Highly	translation initiation factor IF-2
AAVE_RS08830	1.52838	9.85e-05	0.00256	Highly	hypothetical protein
Aave_0991	1.52716	7.72e-05	0.00207	Highly	MBL fold metallo-hydrolase
Aave_4526 Aave_4527	1.51933	0.000885	0.0149	Highly	histidine kinase hypothetical protein
Aave_0952	1.5181	8.65e-05	0.00227	Highly	aminotransferase DegT
c3694619-3694957	1.51763	0.000857	0.0145	Highly	No hits found
Aave_3636	1.51664	0.000945	0.0157	Highly	hypothetical protein
Aave_3143	1.51525	0.000818	0.0139	Highly	ABC transporter ATP-binding protein
Aave_4145	1.48665	0.000116	0.00293	Highly	ABC transporter ATP-binding protein
Aave_1827	1.47927	0.000404	0.0078	Highly	di-trans,poly-cis-decaprenylcistransferase
Aave_4385	1.47917	0.000193	0.00431	Highly	flagellar biosynthetic protein FliP
Aave_0351	1.47181	0.000785	0.0134	Highly	hypothetical protein
Aave_4071	1.47088	0.00229	0.0317	Highly	glutamate/aspartate transporter permease GltK
Aave_1460	1.46361	0.000191	0.0043	Highly	trigger factor
Aave_1228	1.4605	0.000153	0.00363	Highly	30S ribosomal protein S6
Aave_4371	1.45559	0.000129	0.00317	Highly	isovaleryl-CoA dehydrogenase
Aave_3855	1.45267	0.00402	0.0482	Highly	protein-export protein SecB
Aave_4586 Aave_4587	1.45104	0.000965	0.016	Highly	hypothetical protein hypothetical protein
Aave_1437	1.44896	0.00019	0.00429	Highly	hypothetical protein
Aave_3384	1.44754	0.000174	0.00402	Highly	transcription termination/antitermination protein NusA
Aave_1229	1.44734	0.000441	0.0083	Highly	primosomal replication protein N
Aave_0859	1.44629	0.000734	0.0127	Highly	ribosomal protein L11 methyltransferase
Aave_1856	1.43882	0.000284	0.0059	Highly	argininosuccinate synthase
AAVE_RS10665	1.43657	0.000711	0.0125	Highly	hypothetical protein
Aave_1717	1.42717	0.000371	0.00727	Highly	Arc domain-containing protein
Aave_0612	1.42007	0.000302	0.00624	Highly	50S ribosomal protein L24
Aave_2046	1.41256	0.00102	0.0168	Highly	proteasome-type protease
Aave_1198	1.39963	0.0031	0.0395	Highly	DNA repair protein RecO
c1459199-1459744	1.39921	0.000403	0.0078	Highly	No hits found
Aave_3692 Aave_3693	1.3992	0.000529	0.00952	Highly	stringent starvation protein B glutathione S-transferase
Aave_4070	1.39623	0.000499	0.00924	Highly	arginine ABC transporter ATP-binding protein
Aave_1181	1.39517	0.00123	0.019	Highly	50S ribosomal protein L32
Aave_3256	1.39496	0.00248	0.033	Highly	fasciclin
Aave_3421	1.38994	0.000438	0.00829	Highly	RNA-binding protein
Aave_1196	1.38824	0.000369	0.00725	Highly	ribonuclease III
Aave_0303 Aave_0304	1.38567	0.00144	0.0219	Highly	LysR family transcriptional regulator membrane protein
Aave_0954 AAVE_RS04700	1.38275	0.00246	0.033	Highly	ABC transporter hypothetical protein
Aave_4180 Aave_4181	1.38229	0.00248	0.033	Highly	3-oxoacyl-ACP synthase beta-hydroxydecanoyl-ACP dehydratase
Aave_4534	1.37476	0.000718	0.0126	Highly	50S ribosomal protein L1
Aave_3341	1.36745	0.0011	0.0179	Highly	integrase
Aave_4043	1.3674	0.00252	0.0334	Highly	hypothetical protein
Aave_3422	1.3671	0.000539	0.00966	Highly	hypothetical protein
Aave_0368	1.3625	0.000554	0.00985	Highly	ATP synthase subunit B
Aave_1459	1.35281	0.000513	0.00938	Highly	ATP-dependent Clp protease proteolytic subunit
Aave_4586 Aave_4587	1.34981	0.00147	0.0221	Highly	hypothetical protein hypothetical protein
Aave_4072	1.34543	0.00109	0.0179	Highly	glutamate ABC transporter permease
Aave_4048	1.33061	0.00209	0.0299	Highly	MFS transporter
Aave_2859	1.32827	0.000442	0.0083	Highly	threonine--tRNA ligase
c3837774-3838307	1.31764	0.00115	0.0183	Highly	No hits found
Aave_4536	1.3151	0.000728	0.0127	Highly	transcription termination/antitermination
Aave_0369	1.30519	0.00114	0.0182	Highly	ATP synthase subunit delta
Aave_3612	1.30006	0.00262	0.0344	Highly	peptidyl-tRNA hydrolase
Aave_1823	1.29797	0.00233	0.0318	Highly	30S ribosomal protein S2
Aave_1001 Aave_1002	1.29654	0.00231	0.0318	Highly	hypothetical protein shikimate kinase
Aave_1733	1.29113	0.00121	0.0189	Highly	peptidyl-prolyl cis-trans isomerase
Aave_4370	1.28686	0.00113	0.0182	Highly	carbonic anhydrase
Aave_0348	1.27947	0.00131	0.0202	Highly	peroxiredoxin
Aave_0334	1.27249	0.00116	0.0183	Highly	30S ribosomal protein S7
Aave_2867	1.26115	0.0015	0.0226	Highly	3-hydroxyacyl-CoA dehydrogenase
Aave_0367	1.24417	0.00161	0.0239	Highly	ATP synthase subunit C
Aave_0373	1.24317	0.00232	0.0318	Highly	F0F1 ATP synthase subunit epsilon
Aave_1527	1.24074	0.00141	0.0215	Highly	cytochrome c oxidase accessory protein CcoG
Aave_3609	1.23781	0.00114	0.0182	Highly	4-diphosphocytidyl-2C-methyl-D-erythritol kinase
Aave_2856	1.23553	0.00162	0.024	Highly	50S ribosomal protein L20
Aave_1144	1.2233	0.00355	0.0443	Highly	deoxycytidine triphosphate deaminase
Aave_0717	1.21922	0.00393	0.0476	Highly	MFS transporter
Aave_0366	1.21585	0.00215	0.0306	Highly	ATP synthase subunit A
Aave_0418 Aave_0419	1.21368	0.00193	0.0279	Highly	ABC transporter ATP-binding protein RNA polymerase sigma-54 factor
Aave_1833	1.20515	0.0025	0.0331	Highly	UDP-3-O-(3-hydroxymyristoyl)glucosamine N-acyltransferase
Aave_2324	1.20428	0.00232	0.0318	Highly	aspartate kinase
Aave_0370	1.19606	0.00237	0.0321	Highly	ATP synthase subunit alpha
Aave_3141	1.19093	0.0022	0.031	Highly	ABC transporter substrate-binding protein
Aave_3443	1.18397	0.00416	0.0494	Highly	type 12 methyltransferase
Aave_1854	1.18331	0.00347	0.0437	Highly	nucleotide-binding protein
Aave_0929	1.18289	0.00385	0.0467	Highly	PLP-dependent threonine dehydratase
Aave_3610	1.17756	0.00277	0.0359	Highly	ribose-phosphate pyrophosphokinase
Aave_4206	1.17489	0.00356	0.0444	Highly	glutathione S-transferase
Aave_2857	1.1682	0.00243	0.0327	Highly	50S ribosomal protein L35
Aave_0113	1.15724	0.00323	0.0409	Highly	hypothetical protein
Aave_4283	1.15129	0.00225	0.0314	Highly	sugar-binding protein
Aave_3426	1.14896	0.00273	0.0357	Highly	DNA translocase FtsK
Aave_4780	1.1482	0.00354	0.0443	Highly	RNA-binding protein
Aave_0327	1.14039	0.00277	0.0359	Highly	porphobilinogen synthase
Aave_0390	1.11596	0.00373	0.0457	Highly	TetR family transcriptional regulator
Aave_4652	-1.07592	0.00364	0.0452	Lowly	membrane protein
Aave_2452	-1.10077	0.00398	0.048	Lowly	hypothetical protein
Aave_3671	-1.10113	0.00365	0.0452	Lowly	RNA pyrophosphohydrolase
c4563618-4564685	-1.11003	0.00199	0.0285	Lowly	No hits found
Aave_4387	-1.11351	0.00311	0.0395	Lowly	flagellar motor switch protein FliN
Aave_0035	-1.11993	0.00366	0.0452	Lowly	methyl-accepting chemotaxis protein
Aave_2629	-1.12185	0.00375	0.0457	Lowly	phosphate ABC transporter ATP-binding protein
Aave_0511	-1.12797	0.00191	0.0278	Lowly	hypothetical protein
Aave_4303	-1.13556	0.00374	0.0457	Lowly	methyl-accepting chemotaxis protein
Aave_3991	-1.14374	0.00217	0.0307	Lowly	catalase HPII
Aave_0905	-1.156	0.00197	0.0284	Lowly	two-component system sensor histidine kinase/response regulator
Aave_1900	-1.16038	0.00379	0.0461	Lowly	hybrid sensor histidine kinase/response regulator
Aave_4619	-1.16826	0.00146	0.0221	Lowly	DNA helicase II
Aave_3234	-1.17643	0.00301	0.0386	Lowly	sigma-54-dependent Fis family transcriptional regulator AcoR Transcriptional regulator of acetoin/glycerol metabolism
Aave_1658	-1.18186	0.00349	0.0438	Lowly	glutathione ABC transporter substrate-binding protein
Aave_3991	-1.19376	0.0033	0.0416	Lowly	catalase HPII
Aave_1081	-1.2053	0.00415	0.0494	Lowly	methyl-accepting chemotaxis protein
Aave_4491	-1.23909	0.00179	0.0263	Lowly	hypothetical protein
Aave_2022	-1.25141	0.00286	0.0369	Lowly	alpha-amylase
Aave_3089	-1.25889	0.00413	0.0494	Lowly	O-acetylhomoserine aminocarboxypropyltransferase
Aave_4292	-1.26285	0.00224	0.0314	Lowly	GGDEF domain-containing protein
Aave_2520	-1.26727	0.004	0.048	Lowly	Ku protein
Aave_0014	-1.26913	0.00121	0.0188	Lowly	general stress protein
Aave_2779	-1.27942	0.00181	0.0264	Lowly	5-methyltetrahydropteroyltriglutamate--homocysteine methyltransferase
Aave_2598	-1.28719	0.00235	0.032	Lowly	ligand-gated channel protein
Aave_3091	-1.30931	0.00113	0.0182	Lowly	L-histidine N(alpha)-methyltransferase
Aave_0313	-1.31428	0.000316	0.00645	Lowly	hypothetical protein
Aave_3866	-1.32279	0.000521	0.00945	Lowly	bacterioferritin
Aave_0121	-1.33055	0.000413	0.00794	Lowly	ornithine cyclodeaminase
Aave_1038	-1.33548	0.000934	0.0156	Lowly	glycosyl transferase family 1
Aave_4399	-1.33623	0.000317	0.00645	Lowly	flagellar cap protein FliD
Aave_3990	-1.37098	0.00153	0.023	Lowly	transglutaminase
Aave_4646	-1.37521	0.000183	0.0042	Lowly	MFS transporter
Aave_1042	-1.3762	0.00028	0.00587	Lowly	hypothetical protein
Aave_1039	-1.38854	0.000444	0.00832	Lowly	membrane protein
Aave_2152	-1.39124	0.00138	0.0212	Lowly	molecular chaperone
AAVE_RS08705	-1.40024	0.000229	0.005	Lowly	hypothetical protein
Aave_0772	-1.4117	0.000259	0.0055	Lowly	methyl-accepting chemotaxis protein
Aave_4720	-1.41544	0.000548	0.00978	Lowly	GGDEF domain-containing protein
Aave_3376	-1.41762	0.00212	0.0302	Lowly	RNA polymerase subunit sigma-24
Aave_2117	-1.4207	0.0037	0.0455	Lowly	trehalase
Aave_2655	-1.43025	0.00237	0.0321	Lowly	thiol reductase thioredoxin
Aave_3375	-1.46062	0.00113	0.0182	Lowly	hypothetical protein
Aave_2107	-1.47035	0.000105	0.00269	Lowly	nitrite reductase large subunit
Aave_1937	-1.47229	0.000145	0.00348	Lowly	amino acid ABC transporter substrate-binding protein
Aave_1038	-1.47445	0.0012	0.0188	Lowly	glycosyl transferase family 1
Aave_1879	-1.47455	8.33e-05	0.0022	Lowly	membrane protein
Aave_3222	-1.50783	0.000333	0.00665	Lowly	transcriptional regulator
Aave_3059	-1.51945	0.00291	0.0374	Lowly	hypothetical protein
Aave_4439	-1.52607	0.00157	0.0233	Lowly	phenazine biosynthesis protein PhzF
Aave_4723	-1.52857	0.00274	0.0357	Lowly	lactate permease
Aave_4607	-1.53194	0.00155	0.0232	Lowly	AraC family transcriptional regulator
Aave_4599	-1.53666	4.73e-05	0.00141	Lowly	spore coat protein
Aave_1062	-1.55144	0.00369	0.0455	Lowly	DUF58 domain-containing protein
Aave_0312	-1.55208	0.000105	0.00269	Lowly	hypothetical protein
Aave_2224	-1.56722	1.95e-05	0.000652	Lowly	MFS transporter
Aave_1446	-1.56809	4.21e-05	0.00128	Lowly	hypothetical protein
Aave_1041	-1.57364	0.000239	0.0052	Lowly	hypothetical protein
Aave_4013	-1.59326	0.00258	0.034	Lowly	FAD-binding molybdopterin dehydrogenase
Aave_3136	-1.59578	0.000284	0.0059	Lowly	hypothetical protein
Aave_2023	-1.59758	0.000421	0.00804	Lowly	alpha-1,4-glucan--maltose-1-phosphate maltosyltransferase
Aave_2630	-1.59984	0.000165	0.00385	Lowly	phosphate transport system regulatory protein PhoU
Aave_1461	-1.62221	4.48e-05	0.00134	Lowly	acriflavin resistance protein
Aave_2192	-1.63119	0.00174	0.0255	Lowly	NAD-dependent succinate-semialdehyde dehydrogenase
Aave_1935	-1.64193	0.000194	0.00433	Lowly	LysR family transcriptional regulator
Aave_4487	-1.65774	0.00164	0.0241	Lowly	serine endopeptidase
Aave_3626	-1.65817	0.00127	0.0196	Lowly	nucleoside hydrolase
Aave_4392	-1.6764	7.17e-05	0.00198	Lowly	flagellar protein export ATPase FliI
Aave_3958	-1.68135	0.000119	0.00298	Lowly	hypothetical protein
Aave_4595	-1.69243	1.96e-05	0.000652	Lowly	uracil-DNA glycosylase
Aave_3867	-1.72653	5.41e-06	0.000233	Lowly	transporter
Aave_3090	-1.73857	2.56e-05	0.00083	Lowly	ergothioneine biosynthesis protein EgtB
Aave_0439	-1.7493	9.25e-06	0.000348	Lowly	hypothetical protein
4290676-4290840	-1.75062	6.68e-05	0.00188	Lowly	No hits found
Aave_0120	-1.7534	5.02e-06	0.000225	Lowly	arginase
Aave_4416	-1.75943	9.25e-06	0.000348	Lowly	RNA polymerase sigma factor FliA
Aave_4661	-1.77528	1.17e-05	0.000415	Lowly	TetR family transcriptional regulator
Aave_2596	-1.79491	0.000565	0.01	Lowly	gluconolactonas
Aave_3829	-1.80656	0.000426	0.00811	Lowly	MFS transporter
Aave_3865	-1.80881	5.37e-06	0.000233	Lowly	hypothetical protein
Aave_4609	-1.8285	7.49e-05	0.00202	Lowly	hypothetical protein
Aave_2233	-1.88459	4.92e-06	0.000222	Lowly	hypothetical protein
Aave_4393	-1.90645	6.94e-06	0.000283	Lowly	flagellar assembly protein FliH
Aave_4390	-1.90756	2.31e-06	0.000118	Lowly	flagellar hook-length control protein FliK
Aave_2496	-1.91838	0.000112	0.00284	Lowly	chemotaxis protein CheW
Aave_2074	-1.92446	6.43e-06	0.000267	Lowly	trehalose-6-phosphate synthase
Aave_2191	-1.94124	0.000166	0.00385	Lowly	tartrate dehydrogenase
Aave_3971	-1.9421	0.000387	0.00755	Lowly	hypothetical protein
Aave_4592	-1.95094	2e-06	0.000107	Lowly	flagellar motor protein MotB
Aave_4729	-1.96082	0.00228	0.0317	Lowly	N-acetyltransferase
Aave_4591	-1.97241	0.001	0.0165	Lowly	hypothetical protein
Aave_2105	-1.97542	7.27e-06	0.000295	Lowly	nitrate reductase subunit alpha
Aave_4650	-1.99078	0.00222	0.0312	Lowly	hypothetical protein
Aave_3826	-1.99491	9.27e-06	0.000348	Lowly	sulfurtransferase FdhD
Aave_4774	-2.0235	1.42e-06	8.25e-05	Lowly	ethanolamine ammonia lyase large subunit
Aave_4602 Aave_4603	-2.03417	3.74e-06	0.000174	Lowly	fimbrial assembly protein spore coat protein
Aave_1515	-2.03588	7.09e-05	0.00198	Lowly	malonyl-CoA synthase
Aave_4395	-2.04354	5.17e-07	3.52e-05	Lowly	flagellar M-ring protein FliF
Aave_4402	-2.05952	1.73e-07	1.33e-05	Lowly	hypothetical protein
Aave_2106	-2.0953	6.46e-05	0.00183	Lowly	nitrite reductase
Aave_1963	-2.10497	2.11e-06	0.00011	Lowly	globin
Aave_3827	-2.11425	3.87e-08	3.77e-06	Lowly	oxidoreductase alpha (molybdopterin) subunit
Aave_2431	-2.1538	1.54e-06	8.47e-05	Lowly	FAD-dependent oxidoreductase
Aave_3022	-2.17273	3.86e-05	0.00118	Lowly	transporter
Aave_4419	-2.20359	2.46e-06	0.000122	Lowly	flagella basal body P-ring formation protein FlgA
Aave_4665	-2.22198	1.54e-08	1.77e-06	Lowly	hypothetical protein
Aave_4775	-2.27051	3.52e-05	0.0011	Lowly	ethanolamine ammonia-lyase small subunit"
Aave_4401	-2.28091	3.13e-09	4.33e-07	Lowly	flagellin
Aave_2003	-2.28947	0.000141	0.00342	Lowly	hypothetical protein
Aave_2003	-2.29189	6.38e-05	0.00183	Lowly	hypothetical protein
Aave_4011	-2.30201	0.00118	0.0185	Lowly	cytochrome oxidase I
AAVE_RS13425	-2.31186	7.61e-06	0.000306	Lowly	hypothetical protein
Aave_3828	-2.3247	5.25e-09	7.05e-07	Lowly	methyl-accepting chemotaxis protein
Aave_4417	-2.34044	0.000504	0.00924	Lowly	hypothetical protein
Aave_2187	-2.35125	1.49e-07	1.2e-05	Lowly	ABC transporter substrate-binding protein
Aave_2063	-2.39355	2.59e-09	3.68e-07	Lowly	hybrid sensor histidine kinase/response regulator
Aave_4600	-2.42868	6.37e-08	5.75e-06	Lowly	spore coat protein
Aave_0460	-2.43539	0.00418	0.0495	Lowly	hypothetical protein
Aave_4773	-2.55124	1.52e-06	8.47e-05	Lowly	ethanolamine permease
Aave_2063	-2.61	4.06e-10	6.35e-08	Lowly	hybrid sensor histidine kinase/response regulator
Aave_4391	-2.63022	8.05e-05	0.00214	Lowly	flagellar hook-length control protein FliJ
Aave_2521	-2.6516	1.5e-06	8.47e-05	Lowly	hypothetical protein
Aave_3132	-2.67387	4.4e-11	8.98e-09	Lowly	catalase peroxidase
Aave_4603	-2.72702	9.51e-11	1.86e-08	Lowly	spore coat protein
Aave_4600	-2.75798	1.14e-10	2.06e-08	Lowly	spore coat protein
Aave_2005	-2.77027	0.00033	0.00664	Lowly	transcriptional activator FlhC
Aave_4418	-2.81415	2.17e-09	3.19e-07	Lowly	flagellar biosynthesis anti-sigma factor FlgM"
Aave_2006	-2.83328	0.000279	0.00587	Lowly	flagellar transcriptional regulator FlhD
Aave_3977	-2.85076	0.000246	0.0053	Lowly	hypothetical protein
Aave_3988	-2.85565	0.00063	0.0111	Lowly	alpha-ketoglutarate-dependent dioxygenase AlkB
Aave_4431	-2.86097	4.23e-11	8.98e-09	Lowly	flagellar hook-associated protein 3
Aave_4397	-2.88505	5.06e-12	1.4e-09	Lowly	flagellar protein FliT
Aave_4430	-2.92152	1.09e-11	2.69e-09	Lowly	flagellar hook-associated protein FlgK
Aave_3804	-3.12526	0.000336	0.00666	Lowly	acyl-CoA ligase (AMP-forming), exosortase A system-associated
Aave_4398	-3.13127	2.56e-07	1.88e-05	Lowly	flagellar export chaperone FliS
Aave_4414	-3.28784	8.31e-15	3.55e-12	Lowly	flagellar biosynthesis protein FlhF
Aave_4429	-3.32111	3.67e-13	1.23e-10	Lowly	flagellar rod assembly protein/muramidase FlgJ
Aave_4658	-3.44833	8.82e-14	3.19e-11	Lowly	non-ribosomal peptide synthetase
Aave_3223	-3.4511	1.33e-12	4.17e-10	Lowly	hypothetical protein
Aave_1554	-3.46883	0.000143	0.00344	Lowly	hypothetical protein
Aave_4421	-3.50682	4.54e-08	4.18e-06	Lowly	flagellar basal body rod protein FlgC
Aave_4426	-3.55158	8.6e-14	3.19e-11	Lowly	flagellar L-ring protein FlgH
Aave_4660	-3.5565	1.65e-09	2.5e-07	Lowly	antibiotic synthesis protein MbtH
Aave_4659	-3.58371	4.1e-19	3.21e-16	Lowly	UDP-glucuronosyltransferase
Aave_4415	-3.62827	3.29e-12	9.66e-10	Lowly	hypothetical protein
Aave_2432	-3.64183	4.16e-11	8.98e-09	Lowly	putative motility protein
Aave_4428	-3.7021	1.16e-15	5.46e-13	Lowly	flagellar P-ring protein FlgI
Aave_4420	-3.7369	2.77e-07	2e-05	Lowly	flagellar basal-body rod protein FlgB
Aave_4422	-3.94103	1.72e-16	9e-14	Lowly	flagellar basal body rod modification protein FlgD
Aave_4413	-3.97241	1.42e-19	1.34e-16	Lowly	flagellar biosynthesis protein FlhA
Aave_3224	-4.2302	8.75e-12	2.28e-09	Lowly	hypothetical protein
Aave_0002	-4.29816	3.7e-18	2.48e-15	Lowly	DNA polymerase III subunit beta
Aave_4400	-4.34732	5.98e-25	9.36e-22	Lowly	flagellin
Aave_4423	-4.35114	5.66e-23	6.65e-20	Lowly	flagellar hook protein FlgE
Aave_4424	-4.39438	2.73e-17	1.6e-14	Lowly	flagellar basal body rod protein FlgF
Aave_4728	-4.60416	0.00399	0.048	Lowly	hypothetical protein
Aave_0461	-4.70744	6.79e-07	4.43e-05	Lowly	hypothetical protein
Aave_0465	-4.71902	0.00238	0.0322	Lowly	type III secretion protein, hrpB4
Aave_0464	-4.89787	0.000785	0.0134	Lowly	HPr kinase
Aave_0477	-4.91678	0.00232	0.0318	Lowly	hypothetical protein
Aave_0459	-5.01794	0.000256	0.00547	Lowly	hypothetical protein
Aave_0471	-5.04993	0.000129	0.00317	Lowly	hypothetical protein
Aave_0475 Aave_0476	-5.05676	2.47e-06	0.000122	Lowly	SAM-dependent methyltransferase lytic transglycosylase
Aave_0462	-5.06302	6.37e-05	0.00183	Lowly	hypothetical protein
Aave_0472	-5.43787	0.000359	0.00708	Lowly	hypothetical protein
Aave_0449	-5.5074	0.000525	0.00949	Lowly	EscR/YscR/HrcR family type III secretion systemexport apparatus protein
Aave_0468 AAVE_RS02320	-5.68353	7.33e-07	4.71e-05	Lowly	hypothetical protein
Aave_0784	-5.71946	0.00247	0.033	Lowly	branched-chain amino acid ABC transporter permease
Aave_0476	-5.79822	6.5e-06	0.000268	Lowly	lytic transglycosylase
Aave_0783	-6.23946	0.0022	0.031	Lowly	branched-chain amino acid ABC transporter substrate-binding protein
Aave_0470	-6.43264	0.00196	0.0283	Lowly	hypothetical protein
Aave_0469	-6.46241	0.000759	0.0131	Lowly	hypothetical protein
Aave_0782	-6.51403	0.00278	0.036	Lowly	ABC transporter ATP-binding protein
Aave_0479	-6.68527	0.000519	0.00945	Lowly	hypothetical protein
Aave_0480	-7.21907	1.43e-05	0.000497	Lowly	hypothetical protein
